# Supplementary material for: A new cuspidate ptychodontid shark (Chondrichthyes; Elasmobranchii), from the Upper Cretaceous of Morocco with comments on tooth functionalities and replacement patterns
Source: J Afr Earth Sci. Author manuscript; Available in PMC 2022 Mar 1. (PMC7612291; doi:10.1016/j.jafrearsci.2021.104440)
Supplement: Spreadsheet 1 [file EMS140888-supplement-Spreadsheet_1.xlsx]

## Sheet: Table S4
PC	Eigenvalue	% variance
1	0.0111853	30.45
2	0.0103825	28.265
3	0.00507584	13.818
4	0.00380527	10.359
5	0.00167306	4.5546
6	0.000927713	2.5255
7	0.000780058	2.1236
8	0.000573108	1.5602
9	0.000436696	1.1888
10	0.000368962	1.0044
11	0.000332964	0.90644
12	0.000304066	0.82777
13	0.000251686	0.68517
14	0.000180935	0.49257
15	0.000145769	0.39683
16	0.000122261	0.33284
17	618409	0.16835
18	490027	0.1334
19	346635	0.094366
20	229318	0.062428
21	144431	0.039319
22	0.412898	0.01124
