# Supplementary material for: A new cuspidate ptychodontid shark (Chondrichthyes; Elasmobranchii), from the Upper Cretaceous of Morocco with comments on tooth functionalities and replacement patterns
Source: J Afr Earth Sci. Author manuscript; Available in PMC 2022 Mar 1. (PMC7612291; doi:10.1016/j.jafrearsci.2021.104440)
Supplement: Spreadsheet 2 [file EMS140888-supplement-Spreadsheet_2.xlsx]

## Sheet: Foglio1
PERMANOVA
p-values	l1	l2	l3	l4	l5	l6	l7	l8	l9	l10	l11
m	0.0002*	0.0002*	0.0001*	0.0003*	0.0008*	0.0013*	0.0093*	0.0022*	0.0197*	0.0088*	0.0473*
l1		0.0001*	0.0001*	0.0001*	0.0001*	0.0002*	0.0006*	0.0001*	0.0022*	0.0008*	0.01*
l2			0.0001*	0.0001*	0.0001*	0.0001*	0.0002*	0.0001*	0.0012*	0.0002*	0.0066*
l3				0.0001*	0.0001*	0.0001*	0.0007*	0.0001*	0.0027*	0.0011*	0.0113*
l4					0.0001*	0.0001*	0.0011*	0.0002*	0.0028*	0.0009*	0.0139*
l5						0.0009*	0.0014*	0.0005*	0.0054*	0.0031*	0.0232*
l6							0.004*	0.0012*	0.0079*	0.0038*	0.0247*
l7								0.0112*	0.03*	0.0294*	0.0669
l8									0.012*	0.0051*	0.0378*
l9										0.0282*	0.0978
l10											0.0675
F-values	l1	l2	l3	l4	l5	l6	l7	l8	l9	l10	l11
m	46.18	164.1	335.8	360.9	415.7	510.5	764.4	771.7	445.4	697	1804
l1		85.57	225.3	316.7	388.2	469.9	604.3	804	540.4	873.7	1329
l2			35.56	91.06	145	194.6	285.4	424.2	315.7	551.5	804.6
l3				15.84	49.63	84.86	183.2	263.5	214.1	379.7	749.2
l4					12.13	30.77	89.58	145.9	131.9	245.2	474.3
l5						5378	38.99	70.15	75.89	141.1	331.3
l6							22.22	40.97	54.16	107.5	298.9
l7								3905	13.5	32.23	184.5
l8									9.36	29.77	146.7
l9										7423	40.93
l10											28.04
ANOSIM
p-values	l1	l2	l3	l4	l5	l6	l7	l8	l9	l10	l11
m	0.0003*	0.0002*	0.0004*	0.0002*	0.0009*	0.0015*	0.0083*	0.0017*	0.0175*	0.0073*	0.0482*
l1		0.0001*	0.0001*	0.0001*	0.0001*	0.0001*	0.0006*	0.0002*	0.0021*	0.0003*	0.0099*
l2			0.0001*	0.0001*	0.0001*	0.0001*	0.0004*	0.0001*	0.0011*	0.0007*	0.006*
l3				0.0001*	0.0002*	0.0001*	0.0005	0.0001	0.0028	0.0012	0.0114
l4					0.0001*	0.0001*	0.0007*	0.0003*	0.0031*	0.0008*	0.0126*
l5						0.0015*	0.0019*	0.0007*	0.0055*	0.0014*	0.0213*
l6							0.0035*	0.0007*	0.0076*	0.0026*	0.0289*
l7								0.0087*	0.0304*	0.029*	0.0711
l8									0.0127*	0.0041*	0.0373*
l9										0.029*	0.0994
l10											0.0672
R-values	l1	l2	l3	l4	l5	l6	l7	l8	l9	l10	l11
m	1	1	1	1	1	1	1	1	1	1	1
l1		0.9982	1	1	1	1	1	1	1	1	1
l2			0.9669	1	1	1	1	1	1	1	1
l3				0.7892	1	1	1	1	1	1	1
l4					0.7404	0.9976	1	1	1	1	1
l5						0.5962	1	1	1	1	1
l6							1	1	1	1	1
l7								0.4921	0.9444	1	1
l8									0.9198	1	1
l9										1	1
l10											1
