# Supplementary material for: A new cuspidate ptychodontid shark (Chondrichthyes; Elasmobranchii), from the Upper Cretaceous of Morocco with comments on tooth functionalities and replacement patterns
Source: J Afr Earth Sci. Author manuscript; Available in PMC 2022 Mar 1. (PMC7612291; doi:10.1016/j.jafrearsci.2021.104440)
Supplement: Spreadsheet 3 [file EMS140888-supplement-Spreadsheet_3.xlsx]

## Sheet: Foglio1
PERMANOVA
p-values	l1	l2	l3	l4	l5	l6	l7	l8	l9
m	0.0001*	0.0001*	0.0001*	0.0001*	0.0001*	0.0001*	0.0002*	0.0002*	0.0036*
l1		0.0001*	0.0001*	0.0001*	0.0001*	0.0001*	0.0001*	0.0001*	0.0015*
l2			0.0001*	0.0001*	0.0001*	0.0001*	0.0001*	0.0001*	0.0016*
l3				0.0002*	0.0001*	0.0001*	0.0001*	0.0001*	0.0021*
l4					0.0001*	0.0001*	0.0001*	0.0007*	0.0048*
l5						0.0003*	0.0001*	0.0006*	0.0035*
l6							0.002*	0.0014*	0.0081*
l7								0.001*	0.0079*
l8									0.0175*
F-values	l1	l2	l3	l4	l5	l6	l7	l8	l9
m	49.01	148.8	220.9	358.1	620.7	537.3	631.4	637.4	823.2
l1		55.52	108.3	201.2	407.4	380.1	463.6	535.8	609
l2			10.68	42.39	133.8	146.6	191.8	272.4	286.4
l3				11.76	62.55	77.87	108.6	176.8	197.4
l4					20.18	35.64	57.68	115.7	145
l5						7192	20.42	72.22	100
l6							3762	30.06	45.62
l7								17.79	31.31
l8									4222
ANOSIM
p-values	l1	l2	l3	l4	l5	l6	l7	l8	l9
m	0.0001*	0.0001*	0.0001*	0.0002*	0.0001*	0.0001*	0.0002*	0.0004*	0.0051*
l1		0.0001*	0.0001*	0.0001*	0.0001*	0.0001*	0.0001*	0.0001*	0.0019*
l2			0.0001*	0.0001*	0.0001*	0.0001*	0.0001*	0.0002*	0.0017*
l3				0.0001*	0.0001*	0.0001*	0.0003*	0.0003*	0.0023*
l4					0.0001*	0.0001*	0.0001*	0.0006*	0.005*
l5						0.0001*	0.0001*	0.0004*	0.0042*
l6							0.002*	0.0014*	0.0081*
l7								0.0014*	0.0089*
l8									0.0191*
R-values	l1	l2	l3	l4	l5	l6	l7	l8	l9
m	0.9992	1	1	1	1	1	1	1	1
l1		0.9951	1	1	1	1	1	1	1
l2			0.6641	0.9979	1	1	1	1	1
l3				0.8226	1	1	1	1	1
l4					0.9717	1	1	1	1
l5						0.7074	0.9848	1	1
l6							0.3508	1	1
l7								1	1
l8									0.8154
