# Supplementary material for: A new cuspidate ptychodontid shark (Chondrichthyes; Elasmobranchii), from the Upper Cretaceous of Morocco with comments on tooth functionalities and replacement patterns
Source: J Afr Earth Sci. Author manuscript; Available in PMC 2022 Mar 1. (PMC7612291; doi:10.1016/j.jafrearsci.2021.104440)
Supplement: Spreadsheet 4 [file EMS140888-supplement-Spreadsheet_4.xlsx]

## Sheet: Table S3
PC	Eigenvalue	% variance
1	0.704273	94.219
2	0.00909566	1.2168
3	0.00645618	0.86372
4	0.00437414	0.58518
5	0.00338234	0.45249
6	0.0032	0.4281
7	0.00267524	0.3579
8	0.00209789	0.28066
9	0.00200757	0.26858
10	0.00186689	0.24976
11	0.00152777	0.20439
12	0.00109022	0.14585
13	0.000797603	0.1067
14	0.000755381	0.10106
15	0.000734044	0.098201
16	0.000696959	0.09324
17	0.000576641	0.077144
18	0.0004776	0.063894
19	0.00041777	0.05589
20	0.000340777	0.04559
21	0.000320213	0.042839
22	0.000191803	0.02566
23	0.000132246	0.017692
