# Supplementary material for: A new cuspidate ptychodontid shark (Chondrichthyes; Elasmobranchii), from the Upper Cretaceous of Morocco with comments on tooth functionalities and replacement patterns
Source: J Afr Earth Sci. Author manuscript; Available in PMC 2022 Mar 1. (PMC7612291; doi:10.1016/j.jafrearsci.2021.104440)
Supplement: Spreadsheet 5 [file EMS140888-supplement-Spreadsheet_5.xlsx]

## Sheet: Table S4
PC	Eigenvalue	% variance
1	0.631152	92.254
2	0.0145804	2.1312
3	0.00904095	1.3215
4	0.00575848	0.8417
5	0.0037819	0.55279
6	0.00274348	0.40101
7	0.00269207	0.39349
8	0.00206813	0.30229
9	0.0016979	0.24818
10	0.00157368	0.23002
11	0.00152868	0.22344
12	0.00125852	0.18396
13	0.00100304	0.14661
14	0.000966933	0.14133
15	0.000923177	0.13494
16	0.000825953	0.12073
17	0.000666044	0.097354
18	0.0005142	0.075159
19	0.000420714	0.061495
20	0.000388381	0.056769
21	0.000236675	0.034594
22	0.000189351	0.027677
23	0.000136419	0.01994
