# Supplementary material for: A new cuspidate ptychodontid shark (Chondrichthyes; Elasmobranchii), from the Upper Cretaceous of Morocco with comments on tooth functionalities and replacement patterns
Source: J Afr Earth Sci. Author manuscript; Available in PMC 2022 Mar 1. (PMC7612291; doi:10.1016/j.jafrearsci.2021.104440)
Supplement: Spreadsheet 6 [file EMS140888-supplement-Spreadsheet_6.xlsx]

## Sheet: Table S4
Hotelling's t test
p-values	l1	l2	l3	l4	l5	l6	l7	l8	l9
m	fail	fail	fail	fail	fail	fail	fail	fail	fail
l1		0.14658	0.58168	fail	fail	fail	fail	fail	fail
l2			0.96891	fail	fail	fail	fail	fail	fail
l3				fail	fail	fail	fail	fail	fail
l4					fail	fail	fail	fail	fail
l5						fail	fail	fail	fail
l6							fail	fail	fail
l7								fail	fail
l8									fail
