# Supplementary material for: A new cuspidate ptychodontid shark (Chondrichthyes; Elasmobranchii), from the Upper Cretaceous of Morocco with comments on tooth functionalities and replacement patterns
Source: J Afr Earth Sci. Author manuscript; Available in PMC 2022 Mar 1. (PMC7612291; doi:10.1016/j.jafrearsci.2021.104440)
Supplement: Spreadsheet 7 [file EMS140888-supplement-Spreadsheet_7.xlsx]

## Sheet: Table S4
PC	Eigenvalue	% variance
1	0.0544569	51.485
2	0.0119576	11.305
3	0.00721166	6.8181
4	0.00566348	5.3544
5	0.00396326	3.747
6	0.00312358	2.9531
7	0.00270188	2.5544
8	0.00236695	2.2378
9	0.00223572	2.1137
10	0.0018449	1.7442
11	0.00151442	1.4318
12	0.00131618	1.2444
13	0.00114859	1.0859
14	0.00108466	1.0255
15	0.000986178	0.93236
16	0.000894887	0.84605
17	0.000821986	0.77713
18	0.000650661	0.61515
19	0.000563647	0.53289
20	0.000522253	0.49375
21	0.000480236	0.45403
22	0.00026251	0.24818
